# Supplementary material for: The Effect of Combined Treatment of Psilocybin and Eugenol on Lipopolysaccharide-Induced Brain Inflammation in Mice
Source: Molecules. 2023 Mar 14;28(6):2624. doi: 10.3390/molecules28062624 (PMC10056123; doi:10.3390/molecules28062624)
Supplement: Supplementary file 1 [file molecules-28-02624-s001.zip]

Archive with 1 entries (1 files):
- molecules-2242576-supplementary.pdf
